# Supplementary material for: Buccal Spectral Markers for Lung Cancer Risk Stratification
Source: PLoS One. 2014 Oct 9;9(10):e110157. doi: 10.1371/journal.pone.0110157 (PMC4192585; doi:10.1371/journal.pone.0110157)
Supplement: Data S1 — Biomarkers and patient characteristics used for diagnostic and confounding factor analysis. (XLSX) [file pone.0110157.s001.xlsx]

## Sheet: FULL DATA
Patient	SS	EF	NSS	E scaled to MC	D	musp	Cancer? (1 is yes)	Training? (1 is yes)	Age	Race	Gender	Smoking PackYears	Alchohol?	F HX non-LC	FHXLC	F Hx ALL	P HX non-LC	P Hx LC	P Hx All	Small cell?	Squamous?	stage	Right lung?	LEBS MARKER	Type
1	0.262465	0.0643873	-2.67572	0.00998003	4.99057	110.878	1	1	77	1	0	68	0	0	0	0	0	1	1	0	0	1	0	6.8999	NSCLC-Adeno
10	0.156321	0.109329	-0.938536	0.016946	3.60083	102.823	1	1	82	1	1	37.5	1	1	0	1	0	0	0				1	10.7689	Mesothelioma
11	0.118247	0.0619131	-1.25366	0.00959653	3.85292	65.3663	1	1	58	1	1	0	0	0	0	0	0	0	0	0	0	1	1	5.3183	NSCLC-Adeno
12	0.314393	0.133661	-1.54397	0.0207174	4.08517	164.469	1	1	80	1	0	60	1	0	1	1	0	0	0	0		4		NaN	NSCLC Primar Bronchogenic Cacinoma
13	0.0731084	0.0421639	-1.13814	0.0065354	3.76051	40.7982	1	1	85	1	0	3	0	0	0	0	0	0	0	0	0	2	1	2.8256	NSCLC-Adeno
14	-0.0130047	0.0304402	0.280427	0.00471824	2.62566	8.04842	1	1	60	1	1	80	1	0	0	0	0	0	0	1		2	0	0.1285	SCLC
15	-0.0353709	0.0465148	0.499141	0.00720979	2.45069	9.94428	1	1	70	1	0	37	1	0	0	0	1	0	1	0	0		0	1.8754	NSCLC-Adeno
2	0.121842	0.0334383	-2.39179	0.00518293	4.76343	50.9755	1	1	61	1	1	66	1	0	0	0	0	0	0	1			1	2.9008	SCLC
3	0.955768	0.0326954	-19.1882	0.00506778	18.2006	305.955	1	1	68	1	0	30	1	1	0	1	0	0	0	1			0	NaN	Metastatic SCLC
4	0.0193339	0.0405364	-0.313072	0.00628314	3.10046	23.4447	1	1	68	1	0	60	1	1	0	1	0	1	1	0	0	1	0	1.8848	NSCLC-Adeno-BAC
5	0.179035	0.0313754	-3.74556	0.00486318	5.84645	67.368	1	1	61	1	1	3	1	1	0	1	0	0	0	0	0	3	0	3.8721	NSCLC-Adeno
8	0.951685	0.0451594	-13.8329	0.0069997	13.9163	311.486	1	1	71	1	1	25.5	1	1	0	1	0	0	0	0	0	3	1	NaN	NSCLC-Adeno-Poor
9	0.443439	0.0331722	-8.77461	0.0051417	9.86969	149.318	1	1	55	1	1	63	1	1	1	1	0	0	0	0	1	2	0	NaN	NSCLC-Squamous
26	-0.0378297	0.0386898	0.641808	0.00599691	2.33655	4.93408	1	1	72	1	0	10	0	1	0	1	0	0	0	0	1		1	0.8004	NSCLC-Squamous Cell Carcinoma
31	0.0115538	0.0313189	-0.242152	0.00485443	3.04372	16.0473	1	1	87	0	0	0	0	1	0	1	0	0	0	0	0	1	1	0.706	NSCLC-Adeno
36	0.114611	0.0970008	-0.775569	0.0150351	3.47046	83.3422	1	1	65	0	1	52	0	1	1	1	0	0	0	0	0	4	1	9.1309	NSCLC-Adeno
37	-0.0419182	0.0669423	0.411027	0.0103761	2.52118	19.0528	1	1	59	1	0	25	1	1	1	1	0	0	0	0	0	4	1	4.4254	NSCLC-Adeno-Moderate
38	0.00241501	0.0701887	-0.022585	0.0108793	2.86807	34.3958	1	1	75	0	0	25	1	1	0	1	0	0	0	0	0	3	1	5.2091	Metastitic Adeno NSCLC
39	-0.0471618	0.0261212	1.18513	0.00404879	1.9019	-4.76175	1	1	67	0	1	15	0	0	0	0	0	0	0	0	0	2	1	-1.2097	NSCLC-Adeno-Moderate to poor
40	-0.078829	0.042219	1.22559	0.00654394	1.86952	-5.70163	1	1	78	0	0	0	0	0	1	1	0	0	0	0	0	4	1	0.7008	NSCLC-Adeno-poor
41	-0.0729543	0.0371764	1.28811	0.00576234	1.81951	-6.64596	1	1	78	1	0	30	1	0	0	0	0	0	0	0	1	1	1	0.0345	NSCLC-Squamous Cell Carcinoma
47	-0.0845391	0.0221521	2.50502	0.00343357	0.845983	-18.3677	1	0	91	1	0	0	0	1	1	1	0	0	0	0	1	4	1	-2.88	Squamous Cell Carinoma
50	0.164354	0.0793082	-1.36029	0.0122928	3.93823	88.9501	1	0	66	1	0	28	0	0	0	0	0	0	0	0		3	1	7.5183	Non Small Cell LC
51	-0.0205927	0.0342128	0.395088	0.00530298	2.53393	7.77707	1	0	73	0	1	57	0	1	0	1	0	0	0	0	0	4	1	0.4814	NSCLC-Adeno
52	0.0848369	0.0432889	-1.2864	0.00670978	3.87912	45.0021	1	0	69	1	1	25	1	0	0	0	0	0	0	0	1	3	0	3.0954	Metastatic Squamous Cell Carinoma
56	-0.0369823	0.0279603	0.868202	0.00433384	2.15544	-0.643784	1	0	81	1	1	40	1	0	1	1	0	0	0	0	0	4	1	-0.7015	NSCLC-Adeno
59	0.312328	0.0467669	-4.38369	0.00724887	6.35695	116.562	1	0	53	1	1	0	0	1	0	1	0	0	0	0		3	1	6.309	Non Small Cell LC
62	0.135927	0.0480685	-1.85616	0.00745061	4.33493	63.2485	1	0	58	1	0	30	1	0	1	1	0	0	0	0	0	2	1	4.1872	NSCLC-Adeno
63	-0.00426904	0.0675797	0.0414651	0.0104748	2.81683	30.9293	1	0	84	1	1	30	1	1	0	1	1	0	1	0	1	3	1	4.8358	Non Small Cell LC-Squamous
63B	-0.0318103	0.0835142	0.250021	0.0129447	2.64998	31.1642	1	0	76	1	1	0	1	0	0	0	0	0	0	0	1	3	1	6.5749	NSCLC-Squamous
66	-0.0137781	0.0230661	0.392087	0.00357525	2.53633	3.79968	1	0	85	1	0	0	0	0	1	1	0	0	0	0	0	4		-0.8641	MF Brochialveolar Adenoma-Adeno
69	0.0794608	0.00665547	-7.83686	0.0010316	9.11949	23.4252	1	0	79	1	0	67.5	1	1	0	1	0	0	0	0	1	2	1	NaN	Squamous Cell Carinoma
76	-0.0195467	0.0660792	0.194168	0.0102423	2.69467	25.4344	1	0	64	1	0	45	0	0	0	0	0	0	0	0	0	1	1	4.5166	NSCLC-Adeno
77	-0.0692678	0.0475368	0.956466	0.00736821	2.08483	0.119627	1	0	55	1	0	20	0	0	0	0	0	1	1	0	0	2	0	1.5866	Metastatic Adeno
78	0.428416	0.0469251	-5.99278	0.0072734	7.64423	152.199	1	0	86	1	1	30	1	0	0	0	0	0	0	0	1	4	0	7.7792	NSCLC-Squamous
79	-0.0611435	0.00678673	5.91369	0.00105194	-1.88095	-19.5625	1	0	65	1	1	15	1	0	0	0	0	0	0	0	0	2	1	NaN	Poor Adeno
81	0.0447065	0.0174033	-1.68619	0.00269752	4.19895	18.6294	1	0	76	1	0	9	0	1	0	1	1	0	1	0	0	2	1	0.3252	Adeno
82	-0.00952226	0.024824	0.251789	0.00384772	2.64857	6.05937	1	0	68	1	0	75	0	1	1	1	0	0	0	0	0		0	-0.5249	NSCLC-Adeno
83	0.782906	0.0569132	-9.02952	0.00882155	10.0736	266.193	1	0	66	0	1	15	1	0	0	0	1	0	1	0	0	1	0	NaN	NSCLC-Metastatic Adeno
84	-0.115526	0.0401277	1.88975	0.0062198	1.3382	-18.0777	1	0	86	1	0	7	1	1	0	1	1	0	1			1	0	-0.1511
85	0.227092	0.0295717	-5.04074	0.00458361	6.88259	81.1039	1	0	47	1	1	0	1	1	1	1	0	0	0	0	0	2	0	4.8219	Metastatic Adeno
86	1.05873	0.286668	-2.42423	0.0444335	4.78939	475.661	1	0	43	1	0	0	0	1	0	1	1	0	1				1	NaN	Bronchogenic Cancer
87	0.970433	0.258993	-2.4595	0.0401438	4.8176	433.564	1	0	80	0	1	120	1	0	0	0	0	0	0	0	0			NaN	Metastatic Adeno
88	0.208163	0.01397	-9.78083	0.00216535	10.6747	66.8188	1	0	66	1	1	27	1	0	0	0	1	0	1	1		4	1	NaN	Metastatic Small Cell
89	-0.0882721	0.0110234	5.25625	0.00170863	-1.355	-25.5654	1	0	82	1	1	0	1	0	0	0	1	0	1	0	0	4	1	NaN	Adeno
90	-0.070338	0.0540049	0.85492	0.00837076	2.16606	3.3108	1	0	74	1	1	60		1	0	1	1	1	1			4	1	2.4605	Bronchogenic Cancer
92	-0.00524211	0.0467844	0.0735485	0.00725158	2.79116	19.3177	1	0	47	1	0	0	1	0	0	0	0	1	1	0	0		1	2.2918	Metstatic Pulmonary Adeno
95	0.0477462	0.0982907	-0.318856	0.0152351	3.10508	63.567	1	0	74	1	1	30	1	0	0	0	0	0	0	0				8.875	Metastatic NSCLC
96	-0.016294	0.050041	0.213732	0.00775635	2.67901	17.7049	1	0	60	1	1	40	1	0	0	0	0	0	0	0	1	3	0	2.5592	NSCLC- Squamous cell
97	-0.0370836	0.0554662	0.438856	0.00859726	2.49892	14.2898	1	0	81	1	0	15	1	0	0	0	0	0	0	0	0	2	1	3.0124	Adeno
98	-0.0329044	0.0754017	0.286446	0.0116873	2.62084	26.4155	1	0	56	1	1	0.5	1	0	0	0	0	0	0			1	1	5.5609	Metastatic from colon
99	0.425648	0.0583004	-4.79234	0.00903656	6.68387	157.54	1	0	77	1	1	45	1	1	0	1	1	0	1			1	0	8.0724	Bronchoalveolar carcinoma
105	0.23924	0.0557906	-2.81476	0.00864755	5.1018	99.0885	1	0	75	1	0	30	1	0	0	0	0	0	0	0	0	3	0	5.9856	Poor Adeno
107B	0.167336	0.0418792	-2.62277	0.00649127	4.94821	69.4999	1	0	75	1	1	40.5	1	1	0	1	0	0	0	0		3	1	4.13	NSCLC
108	0.244272	0.0292644	-5.47903	0.00453598	7.23323	86.1981	1	0	64	1	0	35	1	1	1	1	0	0	0	0	0	4	1	5.1799	Adeno
101	-0.0162286	0.0369869	0.288006	0.00573296	2.6196	10.6228	1	0	59	1	1	40	1	1	0	1	0	0	0	0	1		1	0.9134	NSCLC-Squamous
103	0.0131466	0.00965809	-0.893491	0.001497	3.56479	4.75054	1	0	67	1	0	12.5	1	0	0	0	0	0	0	0	1	1	1	-1.3264	Squamous Cell Carinoma
104	0.268521	0.264058	-0.667494	0.040929	3.384	221.364	1	0	64	0	0	0	0	1	0	1	1	1	1	0	0	1	0	NaN	Metastatic adenoid cystic carcinoma
16	-0.0325597	0.0146063	1.46322	0.00226397	1.67942	-6.55465	0	1	53	0	1	15	1	0	0	0	0	0	0	-1	-1	0	-1	-2.8531
17	-0.324824	0.0358988	5.93932	0.00556432	-1.90146	-84.4746	0	1	65	1	0	25	1	1	0	1	0	0	0	-1	-1	0	-1	-4.3143
18	-0.19582	0.0382415	3.36117	0.00592743	0.161061	-43.6933	0	1	52	1	1	52.5	0	1	0	1	0	0	0	-1	-1	0	-1	-1.7061
21	-0.311117	0.0401868	5.08171	0.00622895	-1.21537	-77.944	0	1	83	1	0	25	1	0	0	0	0	0	0	-1	-1	0	-1	-3.0223
22	-0.771438	0.0189421	26.7326	0.00293603	-18.536	-230.472	0	1	42	1	1	20	1	0	0	0	1	0	1	-1	-1	0	-1	NaN
24	0.0135084	0.010239	-0.865996	0.00158704	3.5428	5.17737	0	1	66	1	0	6	1	1	0	1	0	0	0	-1	-1	0	-1	-1.2809
25	0.00550082	0.012442	-0.290205	0.00192852	3.08216	3.92368	0	1	57	1	1	15	1	0	0	0	0	0	0	-1	-1	0	-1	-1.5337
30	0.000828522	0.00608568	-0.0893641	0.000943281	2.92149	-0.965354	0	1	38	1	1	15	1	1	0	1	0	0	0	-1	-1	0	-1	-2.4836
33	-0.454245	0.0326972	9.11904	0.00506806	-4.44523	-125.851	0	1	54	0	0	31	0	1	0	1	0	0	0	-1	-1	0	-1	-7.5688
34	-0.00834152	0.00520926	1.05108	0.000807436	2.00913	-4.25044	0	1	65	0	1	16	0	1	0	1	0	0	0	-1	-1	0	-1	-3.618
35	-0.529864	0.0410252	8.47778	0.00635891	-3.93222	-144.477	0	1	63	1	1	12.5	1	0	0	0	0	0	0	-1	-1	0	-1	-5.9834
42	-0.100396	0.0439885	1.49811	0.00681822	1.65151	-11.3436	0	1	56	1	1	10	1	1	0	1	0	0	0	-1	-1	0	-1	0.669
43	-0.0188198	0.04611	0.267909	0.00714705	2.63567	14.7927	0	1	52	0	0	20	1	0	0	0	0	0	0	-1	-1	0	-1	2.035
44	-0.232382	0.0158164	9.64411	0.00245155	-4.86529	-67.0905	0	1	51	1	0	10	0	1	0	1	0	0	0	-1	-1	0	-1	-10.084
45	0.00954524	0.00549682	-1.13984	0.000852007	3.76187	1.38371	0	1	56	0	0	9	1	1	0	1	0	0	0	-1	-1	0	-1	-1.6075
46	-0.0166914	0.0343036	0.319389	0.00531706	2.59449	9.02127	0	1	50	1	1	12.5	1	1	0	1	0	0	0	-1	-1	0	-1	0.5606
48	-0.0580112	0.0322964	1.17903	0.00500594	1.90677	-4.7247	0	0	69	1	0	0	1	1	0	1	0	0	0	-1	-1	0	-1	-0.4573
49	-0.362878	0.0397852	5.98698	0.00616671	-1.93958	-94.0139	0	0	48	1	1	26	1	1	0	1	0	0	0	-1	-1	0	-1	-3.8872
53	-0.100762	0.0393659	1.68015	0.00610171	1.50588	-13.9708	0	0	55	1	0	15	0	0	0	0	1	0	1	-1	-1	0	-1	-0.0542
54	-0.0616994	0.0428163	0.945889	0.00663653	2.09329	-0.130826	0	0	83	1	0	0	1	0	0	0	0	0	0	-1	-1	0	-1	1.0252
55	-0.133892	0.0485718	1.80942	0.00752863	1.40246	-19.1082	0	0	60	0	1	1.5	1	1	0	1	0	0	0	-1	-1	0	-1	0.9426
58	-0.0976331	0.0251695	2.54619	0.00390128	0.813047	-20.736	0	0	55	1	1	24.5	1	0	0	0	0	0	0	-1	-1	0	-1	-2.5521
61	-0.059738	0.0044223	8.86688	0.000685457	-4.2435	-20.4184	0	0	56	1	0	3	0	1	0	1	0	0	0	-1	-1	0	-1	-10.7611
64	-0.106679	0.00613432	11.4151	0.000950819	-6.28207	-33.8622	0	0	77	1	0	2.5	1	0	0	0	1	0	1	-1	-1	0	-1	-12.852
73	-0.175331	0.028746	4.00358	0.00445563	-0.352867	-42.5846	0	0	51	0	1	13	1	0	0	0	0	0	0	-1	-1	0	-1	-3.4338
74	-0.0160858	0.0197354	0.535014	0.00305898	2.42199	1.28088	0	0	73	1	1	30	1	0	0	0	0	0	0	-1	-1	0	-1	-1.3958
100	0.0165293	0.0250397	-0.433305	0.00388116	3.19664	14.1549	0	0	40	1	1	5	1	0	0	0	0	0	0	-1	-1	0	-1	0.1189
106	-0.0439672	0.0185533	1.55553	0.00287575	1.60558	-7.90077	0	0	72	1	0	75	1	0	0	0	0	0	0	-1	-1	0	-1	-2.459
							* These controls are all smokers													1 - small cell	0 - Adenoma		right = 1
																				0 - non small cell	1 - Squamous		left = 0
																				neither = -1	neither = -1		neither = -1
																				unknown - blank	unknown - blank		unknown - blank
																				*All adenoma and squamous are non small cell			4 unknown

## Sheet: Training Only
Patient	SS	EF	NSS	E scaled to MC	D	musp	Cancer? (1 is yes)	Training? (1 is yes)	Age	Race	Gender	Smoking PackYears	Alchohol?	F HX non-LC	FHXLC	F Hx ALL	P HX non-LC	P Hx LC	P Hx All	Small cell?	Squamous?	stage	Right lung?	LEBS MARKER	Type
1	0.262465	0.0643873	-2.67572	0.00998003	4.99057	110.878	1	1	77	1	0	68	0	0	0	0	0	1	1	0	0	1	0	6.8999	NSCLC-Adeno
10	0.156321	0.109329	-0.938536	0.016946	3.60083	102.823	1	1	82	1	1	37.5	1	1	0	1	0	0	0				1	10.7689	Mesothelioma
11	0.118247	0.0619131	-1.25366	0.00959653	3.85292	65.3663	1	1	58	1	1	0	0	0	0	0	0	0	0	0	0	1	1	5.3183	NSCLC-Adeno
13	0.0731084	0.0421639	-1.13814	0.0065354	3.76051	40.7982	1	1	85	1	0	3	0	0	0	0	0	0	0	0	0	2	1	2.8256	NSCLC Primar Bronchogenic Cacinoma
14	-0.0130047	0.0304402	0.280427	0.00471824	2.62566	8.04842	1	1	60	1	1	80	1	0	0	0	0	0	0	1		2	0	0.1285	NSCLC-Adeno
15	-0.0353709	0.0465148	0.499141	0.00720979	2.45069	9.94428	1	1	70	1	0	37	1	0	0	0	1	0	1	0	0		0	1.8754	SCLC
2	0.121842	0.0334383	-2.39179	0.00518293	4.76343	50.9755	1	1	61	1	1	66	1	0	0	0	0	0	0	1			1	2.9008	NSCLC-Adeno
4	0.0193339	0.0405364	-0.313072	0.00628314	3.10046	23.4447	1	1	68	1	0	60	1	1	0	1	0	1	1	0	0	1	0	1.8848	SCLC
5	0.179035	0.0313754	-3.74556	0.00486318	5.84645	67.368	1	1	61	1	1	3	1	1	0	1	0	0	0	0	0	3	0	3.8721	Metastatic SCLC
26	-0.0378297	0.0386898	0.641808	0.00599691	2.33655	4.93408	1	1	72	1	0	10	0	1	0	1	0	0	0	0	1		1	0.8004	NSCLC-Adeno-BAC
31	0.0115538	0.0313189	-0.242152	0.00485443	3.04372	16.0473	1	1	87	0	0	0	0	1	0	1	0	0	0	0	0	1	1	0.706	NSCLC-Adeno
36	0.114611	0.0970008	-0.775569	0.0150351	3.47046	83.3422	1	1	65	0	1	52	0	1	1	1	0	0	0	0	0	4	1	9.1309	NSCLC-Adeno-Poor
37	-0.0419182	0.0669423	0.411027	0.0103761	2.52118	19.0528	1	1	59	1	0	25	1	1	1	1	0	0	0	0	0	4	1	4.4254	NSCLC-Squamous
38	0.00241501	0.0701887	-0.022585	0.0108793	2.86807	34.3958	1	1	75	0	0	25	1	1	0	1	0	0	0	0	0	3	1	5.2091	NSCLC-Squamous Cell Carcinoma
39	-0.0471618	0.0261212	1.18513	0.00404879	1.9019	-4.76175	1	1	67	0	1	15	0	0	0	0	0	0	0	0	0	2	1	-1.2097	NSCLC-Adeno
40	-0.078829	0.042219	1.22559	0.00654394	1.86952	-5.70163	1	1	78	0	0	0	0	0	1	1	0	0	0	0	0	4	1	0.7008	NSCLC-Adeno
41	-0.0729543	0.0371764	1.28811	0.00576234	1.81951	-6.64596	1	1	78	1	0	30	1	0	0	0	0	0	0	0	1	1	1	0.0345	NSCLC-Adeno-Moderate
16	-0.0325597	0.0146063	1.46322	0.00226397	1.67942	-6.55465	0	1	53	0	1	15	1	0	0	0	0	0	0	-1	-1	0	-1	-2.8531	Metastitic Adeno NSCLC
17	-0.324824	0.0358988	5.93932	0.00556432	-1.90146	-84.4746	0	1	65	1	0	25	1	1	0	1	0	0	0	-1	-1	0	-1	-4.3143	NSCLC-Adeno-Moderate to poor
18	-0.19582	0.0382415	3.36117	0.00592743	0.161061	-43.6933	0	1	52	1	1	52.5	0	1	0	1	0	0	0	-1	-1	0	-1	-1.7061	NSCLC-Adeno-poor
21	-0.311117	0.0401868	5.08171	0.00622895	-1.21537	-77.944	0	1	83	1	0	25	1	0	0	0	0	0	0	-1	-1	0	-1	-3.0223	NSCLC-Squamous Cell Carcinoma
24	0.0135084	0.010239	-0.865996	0.00158704	3.5428	5.17737	0	1	66	1	0	6	1	1	0	1	0	0	0	-1	-1	0	-1	-1.2809
25	0.00550082	0.012442	-0.290205	0.00192852	3.08216	3.92368	0	1	57	1	1	15	1	0	0	0	0	0	0	-1	-1	0	-1	-1.5337
30	0.000828522	0.00608568	-0.0893641	0.000943281	2.92149	-0.965354	0	1	38	1	1	15	1	1	0	1	0	0	0	-1	-1	0	-1	-2.4836
33	-0.454245	0.0326972	9.11904	0.00506806	-4.44523	-125.851	0	1	54	0	0	31	0	1	0	1	0	0	0	-1	-1	0	-1	-7.5688
34	-0.00834152	0.00520926	1.05108	0.000807436	2.00913	-4.25044	0	1	65	0	1	16	0	1	0	1	0	0	0	-1	-1	0	-1	-3.618
35	-0.529864	0.0410252	8.47778	0.00635891	-3.93222	-144.477	0	1	63	1	1	12.5	1	0	0	0	0	0	0	-1	-1	0	-1	-5.9834
42	-0.100396	0.0439885	1.49811	0.00681822	1.65151	-11.3436	0	1	56	1	1	10	1	1	0	1	0	0	0	-1	-1	0	-1	0.669
43	-0.0188198	0.04611	0.267909	0.00714705	2.63567	14.7927	0	1	52	0	0	20	1	0	0	0	0	0	0	-1	-1	0	-1	2.035
44	-0.232382	0.0158164	9.64411	0.00245155	-4.86529	-67.0905	0	1	51	1	0	10	0	1	0	1	0	0	0	-1	-1	0	-1	-10.084
45	0.00954524	0.00549682	-1.13984	0.000852007	3.76187	1.38371	0	1	56	0	0	9	1	1	0	1	0	0	0	-1	-1	0	-1	-1.6075
46	-0.0166914	0.0343036	0.319389	0.00531706	2.59449	9.02127	0	1	50	1	1	12.5	1	1	0	1	0	0	0	-1	-1	0	-1	0.5606
				------------------------------------------------------------------------------
				var6 | Coef. Std. Err. z P>|z| [95% Conf. Interval]
				-------------+----------------------------------------------------------------
				var1 | 120.9445 49.15009 2.46 0.014 24.61211 217.2769
				var2 | -.9017598 .4780607 -1.89 0.059 -1.838741 .035222
				_cons | -3.300207 1.590687 -2.07 0.038 -6.417896 -.1825176
				------------------------------------------------------------------------------
				. lroc
				Logistic model for var6
				number of observations = 32
				area under ROC curve = 0.9451
				. predict p if e(sample), p
				. roctab var6 p
				ROC -Asymptotic Normal--
				Obs Area Std. Err. [95% Conf. Interval]
				--------------------------------------------------------
				32 0.9451 0.0383 0.86994 1.00000

## Sheet: Validation Only
Patient	SS	EF	NSS	E scaled to MC	D	musp	Cancer? (1 is yes)	Training? (1 is yes)	Age	Race	Gender	Smoking PackYears	Alchohol?	F HX non-LC	FHXLC	F Hx ALL	P HX non-LC	P Hx LC	P Hx All	Small cell?	Squamous?	stage	Right lung?	LEBS MARKER
47	-0.0845391	0.0221521	2.50502	0.00343357	0.845983	-18.3677	1	0	91	1	0	0	0	1	1	1	0	0	0	0	1	4	1	-2.88
50	0.164354	0.0793082	-1.36029	0.0122928	3.93823	88.9501	1	0	66	1	0	28	0	0	0	0	0	0	0	0		3	1	7.5183
51	-0.0205927	0.0342128	0.395088	0.00530298	2.53393	7.77707	1	0	73	0	1	57	0	1	0	1	0	0	0	0	0	4	1	0.4814
52	0.0848369	0.0432889	-1.2864	0.00670978	3.87912	45.0021	1	0	69	1	1	25	1	0	0	0	0	0	0	0	1	3	0	3.0954
56	-0.0369823	0.0279603	0.868202	0.00433384	2.15544	-0.643784	1	0	81	1	1	40	1	0	1	1	0	0	0	0	0	4	1	-0.7015
59	0.312328	0.0467669	-4.38369	0.00724887	6.35695	116.562	1	0	53	1	1	0	0	1	0	1	0	0	0	0		3	1	6.309
62	0.135927	0.0480685	-1.85616	0.00745061	4.33493	63.2485	1	0	58	1	0	30	1	0	1	1	0	0	0	0	0	2	1	4.1872
63	-0.00426904	0.0675797	0.0414651	0.0104748	2.81683	30.9293	1	0	84	1	1	30	1	1	0	1	1	0	1	0	1	3	1	4.8358
63B	-0.0318103	0.0835142	0.250021	0.0129447	2.64998	31.1642	1	0	76	1	1	0	1	0	0	0	0	0	0	0	1	3	1	6.5749
66	-0.0137781	0.0230661	0.392087	0.00357525	2.53633	3.79968	1	0	85	1	0	0	0	0	1	1	0	0	0	0	0	4		-0.8641
76	-0.0195467	0.0660792	0.194168	0.0102423	2.69467	25.4344	1	0	64	1	0	45	0	0	0	0	0	0	0	0	0	1	1	4.5166
77	-0.0692678	0.0475368	0.956466	0.00736821	2.08483	0.119627	1	0	55	1	0	20	0	0	0	0	0	1	1	0	0	2	0	1.5866
78	0.428416	0.0469251	-5.99278	0.0072734	7.64423	152.199	1	0	86	1	1	30	1	0	0	0	0	0	0	0	1	4	0	7.7792
81	0.0447065	0.0174033	-1.68619	0.00269752	4.19895	18.6294	1	0	76	1	0	9	0	1	0	1	1	0	1	0	0	2	1	0.3252
82	-0.00952226	0.024824	0.251789	0.00384772	2.64857	6.05937	1	0	68	1	0	75	0	1	1	1	0	0	0	0	0		0	-0.5249
84	-0.115526	0.0401277	1.88975	0.0062198	1.3382	-18.0777	1	0	86	1	0	7	1	1	0	1	1	0	1			1	0	-0.1511
85	0.227092	0.0295717	-5.04074	0.00458361	6.88259	81.1039	1	0	47	1	1	0	1	1	1	1	0	0	0	0	0	2	0	4.8219
90	-0.070338	0.0540049	0.85492	0.00837076	2.16606	3.3108	1	0	74	1	1	60		1	0	1	1	1	1			4	1	2.4605
92	-0.00524211	0.0467844	0.0735485	0.00725158	2.79116	19.3177	1	0	47	1	0	0	1	0	0	0	0	1	1	0	0		1	2.2918
95	0.0477462	0.0982907	-0.318856	0.0152351	3.10508	63.567	1	0	74	1	1	30	1	0	0	0	0	0	0	0				8.875
96	-0.016294	0.050041	0.213732	0.00775635	2.67901	17.7049	1	0	60	1	1	40	1	0	0	0	0	0	0	0	1	3	0	2.5592
97	-0.0370836	0.0554662	0.438856	0.00859726	2.49892	14.2898	1	0	81	1	0	15	1	0	0	0	0	0	0	0	0	2	1	3.0124
98	-0.0329044	0.0754017	0.286446	0.0116873	2.62084	26.4155	1	0	56	1	1	0.5	1	0	0	0	0	0	0			1	1	5.5609
99	0.425648	0.0583004	-4.79234	0.00903656	6.68387	157.54	1	0	77	1	1	45	1	1	0	1	1	0	1			1	0	8.0724
105	0.23924	0.0557906	-2.81476	0.00864755	5.1018	99.0885	1	0	75	1	0	30	1	0	0	0	0	0	0	0	0	3	0	5.9856
107B	0.167336	0.0418792	-2.62277	0.00649127	4.94821	69.4999	1	0	75	1	1	40.5	1	1	0	1	0	0	0	0		3	1	4.13
108	0.244272	0.0292644	-5.47903	0.00453598	7.23323	86.1981	1	0	64	1	0	35	1	1	1	1	0	0	0	0	0	4	1	5.1799
101	-0.0162286	0.0369869	0.288006	0.00573296	2.6196	10.6228	1	0	59	1	1	40	1	1	0	1	0	0	0	0	1		1	0.9134
103	0.0131466	0.00965809	-0.893491	0.001497	3.56479	4.75054	1	0	67	1	0	12.5	1	0	0	0	0	0	0	0	1	1	1	-1.3264
48	-0.0580112	0.0322964	1.17903	0.00500594	1.90677	-4.7247	0	0	69	1	0	0	1	1	0	1	0	0	0	-1	-1	0	-1	-0.4573
49	-0.362878	0.0397852	5.98698	0.00616671	-1.93958	-94.0139	0	0	48	1	1	26	1	1	0	1	0	0	0	-1	-1	0	-1	-3.8872
53	-0.100762	0.0393659	1.68015	0.00610171	1.50588	-13.9708	0	0	55	1	0	15	0	0	0	0	1	0	1	-1	-1	0	-1	-0.0542
54	-0.0616994	0.0428163	0.945889	0.00663653	2.09329	-0.130826	0	0	83	1	0	0	1	0	0	0	0	0	0	-1	-1	0	-1	1.0252
55	-0.133892	0.0485718	1.80942	0.00752863	1.40246	-19.1082	0	0	60	0	1	1.5	1	1	0	1	0	0	0	-1	-1	0	-1	0.9426
58	-0.0976331	0.0251695	2.54619	0.00390128	0.813047	-20.736	0	0	55	1	1	24.5	1	0	0	0	0	0	0	-1	-1	0	-1	-2.5521
61	-0.059738	0.0044223	8.86688	0.000685457	-4.2435	-20.4184	0	0	56	1	0	3	0	1	0	1	0	0	0	-1	-1	0	-1	-10.7611
64	-0.106679	0.00613432	11.4151	0.000950819	-6.28207	-33.8622	0	0	77	1	0	2.5	1	0	0	0	1	0	1	-1	-1	0	-1	-12.852
73	-0.175331	0.028746	4.00358	0.00445563	-0.352867	-42.5846	0	0	51	0	1	13	1	0	0	0	0	0	0	-1	-1	0	-1	-3.4338
74	-0.0160858	0.0197354	0.535014	0.00305898	2.42199	1.28088	0	0	73	1	1	30	1	0	0	0	0	0	0	-1	-1	0	-1	-1.3958
100	0.0165293	0.0250397	-0.433305	0.00388116	3.19664	14.1549	0	0	40	1	1	5	1	0	0	0	0	0	0	-1	-1	0	-1	0.1189
106	-0.0439672	0.0185533	1.55553	0.00287575	1.60558	-7.90077	0	0	72	1	0	75	1	0	0	0	0	0	0	-1	-1	0	-1	-2.459
					roctab diag lm
					ROC -Asymptotic Normal--
					Obs Area Std. Err. [95% Conf. Interval]
					--------------------------------------------------------
					41 0.8908 0.0499 0.79296 0.98865

## Sheet: Training+Validation
Patient	SS	EF	NSS	E scaled to MC	D	musp	Cancer? (1 is yes)	Training? (1 is yes)	Age	Race	Gender	Smoking PackYears	Alchohol?	F HX non-LC	FHXLC	F Hx ALL	P HX non-LC	P Hx LC	P Hx All	Small cell?	Squamous?	stage	Right lung?	LEBS MARKER
1	0.262465	0.0643873	-2.67572	0.00998003	4.99057	110.878	1	1	77	1	0	68	0	0	0	0	0	1	1	0	0	1	0	6.8999
10	0.156321	0.109329	-0.938536	0.016946	3.60083	102.823	1	1	82	1	1	37.5	1	1	0	1	0	0	0				1	10.7689
11	0.118247	0.0619131	-1.25366	0.00959653	3.85292	65.3663	1	1	58	1	1	0	0	0	0	0	0	0	0	0	0	1	1	5.3183
13	0.0731084	0.0421639	-1.13814	0.0065354	3.76051	40.7982	1	1	85	1	0	3	0	0	0	0	0	0	0	0	0	2	1	2.8256
14	-0.0130047	0.0304402	0.280427	0.00471824	2.62566	8.04842	1	1	60	1	1	80	1	0	0	0	0	0	0	1		2	0	0.1285
15	-0.0353709	0.0465148	0.499141	0.00720979	2.45069	9.94428	1	1	70	1	0	37	1	0	0	0	1	0	1	0	0		0	1.8754
2	0.121842	0.0334383	-2.39179	0.00518293	4.76343	50.9755	1	1	61	1	1	66	1	0	0	0	0	0	0	1			1	2.9008
4	0.0193339	0.0405364	-0.313072	0.00628314	3.10046	23.4447	1	1	68	1	0	60	1	1	0	1	0	1	1	0	0	1	0	1.8848
5	0.179035	0.0313754	-3.74556	0.00486318	5.84645	67.368	1	1	61	1	1	3	1	1	0	1	0	0	0	0	0	3	0	3.8721
26	-0.0378297	0.0386898	0.641808	0.00599691	2.33655	4.93408	1	1	72	1	0	10	0	1	0	1	0	0	0	0	1		1	0.8004
31	0.0115538	0.0313189	-0.242152	0.00485443	3.04372	16.0473	1	1	87	0	0	0	0	1	0	1	0	0	0	0	0	1	1	0.706
36	0.114611	0.0970008	-0.775569	0.0150351	3.47046	83.3422	1	1	65	0	1	52	0	1	1	1	0	0	0	0	0	4	1	9.1309
37	-0.0419182	0.0669423	0.411027	0.0103761	2.52118	19.0528	1	1	59	1	0	25	1	1	1	1	0	0	0	0	0	4	1	4.4254
38	0.00241501	0.0701887	-0.022585	0.0108793	2.86807	34.3958	1	1	75	0	0	25	1	1	0	1	0	0	0	0	0	3	1	5.2091
39	-0.0471618	0.0261212	1.18513	0.00404879	1.9019	-4.76175	1	1	67	0	1	15	0	0	0	0	0	0	0	0	0	2	1	-1.2097
40	-0.078829	0.042219	1.22559	0.00654394	1.86952	-5.70163	1	1	78	0	0	0	0	0	1	1	0	0	0	0	0	4	1	0.7008
41	-0.0729543	0.0371764	1.28811	0.00576234	1.81951	-6.64596	1	1	78	1	0	30	1	0	0	0	0	0	0	0	1	1	1	0.0345
16	-0.0325597	0.0146063	1.46322	0.00226397	1.67942	-6.55465	0	1	53	0	1	15	1	0	0	0	0	0	0	-1	-1	0	-1	-2.8531
17	-0.324824	0.0358988	5.93932	0.00556432	-1.90146	-84.4746	0	1	65	1	0	25	1	1	0	1	0	0	0	-1	-1	0	-1	-4.3143
18	-0.19582	0.0382415	3.36117	0.00592743	0.161061	-43.6933	0	1	52	1	1	52.5	0	1	0	1	0	0	0	-1	-1	0	-1	-1.7061
21	-0.311117	0.0401868	5.08171	0.00622895	-1.21537	-77.944	0	1	83	1	0	25	1	0	0	0	0	0	0	-1	-1	0	-1	-3.0223
24	0.0135084	0.010239	-0.865996	0.00158704	3.5428	5.17737	0	1	66	1	0	6	1	1	0	1	0	0	0	-1	-1	0	-1	-1.2809
25	0.00550082	0.012442	-0.290205	0.00192852	3.08216	3.92368	0	1	57	1	1	15	1	0	0	0	0	0	0	-1	-1	0	-1	-1.5337
30	0.000828522	0.00608568	-0.0893641	0.000943281	2.92149	-0.965354	0	1	38	1	1	15	1	1	0	1	0	0	0	-1	-1	0	-1	-2.4836
33	-0.454245	0.0326972	9.11904	0.00506806	-4.44523	-125.851	0	1	54	0	0	31	0	1	0	1	0	0	0	-1	-1	0	-1	-7.5688
34	-0.00834152	0.00520926	1.05108	0.000807436	2.00913	-4.25044	0	1	65	0	1	16	0	1	0	1	0	0	0	-1	-1	0	-1	-3.618
35	-0.529864	0.0410252	8.47778	0.00635891	-3.93222	-144.477	0	1	63	1	1	12.5	1	0	0	0	0	0	0	-1	-1	0	-1	-5.9834
42	-0.100396	0.0439885	1.49811	0.00681822	1.65151	-11.3436	0	1	56	1	1	10	1	1	0	1	0	0	0	-1	-1	0	-1	0.669
43	-0.0188198	0.04611	0.267909	0.00714705	2.63567	14.7927	0	1	52	0	0	20	1	0	0	0	0	0	0	-1	-1	0	-1	2.035
44	-0.232382	0.0158164	9.64411	0.00245155	-4.86529	-67.0905	0	1	51	1	0	10	0	1	0	1	0	0	0	-1	-1	0	-1	-10.084
45	0.00954524	0.00549682	-1.13984	0.000852007	3.76187	1.38371	0	1	56	0	0	9	1	1	0	1	0	0	0	-1	-1	0	-1	-1.6075
46	-0.0166914	0.0343036	0.319389	0.00531706	2.59449	9.02127	0	1	50	1	1	12.5	1	1	0	1	0	0	0	-1	-1	0	-1	0.5606
47	-0.0845391	0.0221521	2.50502	0.00343357	0.845983	-18.3677	1	0	91	1	0	0	0	1	1	1	0	0	0	0	1	4	1	-2.88
50	0.164354	0.0793082	-1.36029	0.0122928	3.93823	88.9501	1	0	66	1	0	28	0	0	0	0	0	0	0	0		3	1	7.5183
51	-0.0205927	0.0342128	0.395088	0.00530298	2.53393	7.77707	1	0	73	0	1	57	0	1	0	1	0	0	0	0	0	4	1	0.4814
52	0.0848369	0.0432889	-1.2864	0.00670978	3.87912	45.0021	1	0	69	1	1	25	1	0	0	0	0	0	0	0	1	3	0	3.0954
56	-0.0369823	0.0279603	0.868202	0.00433384	2.15544	-0.643784	1	0	81	1	1	40	1	0	1	1	0	0	0	0	0	4	1	-0.7015
59	0.312328	0.0467669	-4.38369	0.00724887	6.35695	116.562	1	0	53	1	1	0	0	1	0	1	0	0	0	0		3	1	6.309
62	0.135927	0.0480685	-1.85616	0.00745061	4.33493	63.2485	1	0	58	1	0	30	1	0	1	1	0	0	0	0	0	2	1	4.1872
63	-0.00426904	0.0675797	0.0414651	0.0104748	2.81683	30.9293	1	0	84	1	1	30	1	1	0	1	1	0	1	0	1	3	1	4.8358
63B	-0.0318103	0.0835142	0.250021	0.0129447	2.64998	31.1642	1	0	76	1	1	0	1	0	0	0	0	0	0	0	1	3	1	6.5749
66	-0.0137781	0.0230661	0.392087	0.00357525	2.53633	3.79968	1	0	85	1	0	0	0	0	1	1	0	0	0	0	0	4		-0.8641
76	-0.0195467	0.0660792	0.194168	0.0102423	2.69467	25.4344	1	0	64	1	0	45	0	0	0	0	0	0	0	0	0	1	1	4.5166
77	-0.0692678	0.0475368	0.956466	0.00736821	2.08483	0.119627	1	0	55	1	0	20	0	0	0	0	0	1	1	0	0	2	0	1.5866
78	0.428416	0.0469251	-5.99278	0.0072734	7.64423	152.199	1	0	86	1	1	30	1	0	0	0	0	0	0	0	1	4	0	7.7792
81	0.0447065	0.0174033	-1.68619	0.00269752	4.19895	18.6294	1	0	76	1	0	9	0	1	0	1	1	0	1	0	0	2	1	0.3252
82	-0.00952226	0.024824	0.251789	0.00384772	2.64857	6.05937	1	0	68	1	0	75	0	1	1	1	0	0	0	0	0		0	-0.5249
84	-0.115526	0.0401277	1.88975	0.0062198	1.3382	-18.0777	1	0	86	1	0	7	1	1	0	1	1	0	1			1	0	-0.1511
85	0.227092	0.0295717	-5.04074	0.00458361	6.88259	81.1039	1	0	47	1	1	0	1	1	1	1	0	0	0	0	0	2	0	4.8219
90	-0.070338	0.0540049	0.85492	0.00837076	2.16606	3.3108	1	0	74	1	1	60		1	0	1	1	1	1			4	1	2.4605
92	-0.00524211	0.0467844	0.0735485	0.00725158	2.79116	19.3177	1	0	47	1	0	0	1	0	0	0	0	1	1	0	0		1	2.2918
95	0.0477462	0.0982907	-0.318856	0.0152351	3.10508	63.567	1	0	74	1	1	30	1	0	0	0	0	0	0	0				8.875
96	-0.016294	0.050041	0.213732	0.00775635	2.67901	17.7049	1	0	60	1	1	40	1	0	0	0	0	0	0	0	1	3	0	2.5592
97	-0.0370836	0.0554662	0.438856	0.00859726	2.49892	14.2898	1	0	81	1	0	15	1	0	0	0	0	0	0	0	0	2	1	3.0124
98	-0.0329044	0.0754017	0.286446	0.0116873	2.62084	26.4155	1	0	56	1	1	0.5	1	0	0	0	0	0	0			1	1	5.5609
99	0.425648	0.0583004	-4.79234	0.00903656	6.68387	157.54	1	0	77	1	1	45	1	1	0	1	1	0	1			1	0	8.0724
105	0.23924	0.0557906	-2.81476	0.00864755	5.1018	99.0885	1	0	75	1	0	30	1	0	0	0	0	0	0	0	0	3	0	5.9856
107B	0.167336	0.0418792	-2.62277	0.00649127	4.94821	69.4999	1	0	75	1	1	40.5	1	1	0	1	0	0	0	0		3	1	4.13
108	0.244272	0.0292644	-5.47903	0.00453598	7.23323	86.1981	1	0	64	1	0	35	1	1	1	1	0	0	0	0	0	4	1	5.1799
101	-0.0162286	0.0369869	0.288006	0.00573296	2.6196	10.6228	1	0	59	1	1	40	1	1	0	1	0	0	0	0	1		1	0.9134
103	0.0131466	0.00965809	-0.893491	0.001497	3.56479	4.75054	1	0	67	1	0	12.5	1	0	0	0	0	0	0	0	1	1	1	-1.3264
48	-0.0580112	0.0322964	1.17903	0.00500594	1.90677	-4.7247	0	0	69	1	0	0	1	1	0	1	0	0	0	-1	-1	0	-1	-0.4573
49	-0.362878	0.0397852	5.98698	0.00616671	-1.93958	-94.0139	0	0	48	1	1	26	1	1	0	1	0	0	0	-1	-1	0	-1	-3.8872
53	-0.100762	0.0393659	1.68015	0.00610171	1.50588	-13.9708	0	0	55	1	0	15	0	0	0	0	1	0	1	-1	-1	0	-1	-0.0542
54	-0.0616994	0.0428163	0.945889	0.00663653	2.09329	-0.130826	0	0	83	1	0	0	1	0	0	0	0	0	0	-1	-1	0	-1	1.0252
55	-0.133892	0.0485718	1.80942	0.00752863	1.40246	-19.1082	0	0	60	0	1	1.5	1	1	0	1	0	0	0	-1	-1	0	-1	0.9426
58	-0.0976331	0.0251695	2.54619	0.00390128	0.813047	-20.736	0	0	55	1	1	24.5	1	0	0	0	0	0	0	-1	-1	0	-1	-2.5521
61	-0.059738	0.0044223	8.86688	0.000685457	-4.2435	-20.4184	0	0	56	1	0	3	0	1	0	1	0	0	0	-1	-1	0	-1	-10.7611
64	-0.106679	0.00613432	11.4151	0.000950819	-6.28207	-33.8622	0	0	77	1	0	2.5	1	0	0	0	1	0	1	-1	-1	0	-1	-12.852
73	-0.175331	0.028746	4.00358	0.00445563	-0.352867	-42.5846	0	0	51	0	1	13	1	0	0	0	0	0	0	-1	-1	0	-1	-3.4338
74	-0.0160858	0.0197354	0.535014	0.00305898	2.42199	1.28088	0	0	73	1	1	30	1	0	0	0	0	0	0	-1	-1	0	-1	-1.3958
100	0.0165293	0.0250397	-0.433305	0.00388116	3.19664	14.1549	0	0	40	1	1	5	1	0	0	0	0	0	0	-1	-1	0	-1	0.1189
106	-0.0439672	0.0185533	1.55553	0.00287575	1.60558	-7.90077	0	0	72	1	0	75	1	0	0	0	0	0	0	-1	-1	0	-1	-2.459
					ROC -Asymptotic Normal--
					Obs Area Std. Err. [95% Conf. Interval]
					--------------------------------------------------------
					73 0.9187 0.0306 0.85866 0.97870

## Sheet: Non Smoking Controls
	Patient	SS	EF	NSS	Age	Race	Gender	Smoking PackYears	Alchohol?	F HX non-LC	FHXLC	F Hx ALL	P HX non-LC	P Hx LC	P Hx All	LEBS marker
	65	0.00710376	0.0463207	-0.100666	63	1	1	0	0	0	0	0	0	0	0	2.3928
	67	-0.0159935	0.0314891	0.333389	46	0	0	0	0	0	0	0	0	0	0	0.2076
	70	-0.130498	0.0434859	1.9698	51	1	0	0	1	0	0	0	0	0	0	0.1829
	72	-0.0462468	0.0616818	0.492145	62	1	0	0	1	0	0	0	0	0	0	3.7161
	75	-0.0507576	0.0120099	2.77415	57	1	1	0	1	0	0	0	0	0	0	-4.3493
	93	-0.231896	0.0224111	6.792	61	1	1	0	1	1	0	1	1	0	1	-6.7145

## Sheet: Confounder
diag	age	race	gender	packs	alc	fhx	phx	lm
1	77	1	0	68	0	0	1	6.8999	anova lm diag age race gender packs alc phx fhx, continuous(diag age race gender packs alc phx fhx )
1	82	1	1	37.5	1	1	0	10.7689
1	58	1	1	0	0	0	0	5.3183
1	85	1	0	3	0	0	0	2.8256			Number of obs = 72 R-squared = 0.5273
1	60	1	1	80	1	0	0	0.1285			Root MSE = 3.32042 Adj R-squared = 0.4673
1	70	1	0	37	1	0	1	1.8754
1	61	1	1	66	1	0	0	2.9008			Source | Partial SS df MS F Prob > F
1	68	1	0	60	1	1	1	1.8848			-----------+----------------------------------------------------
1	61	1	1	3	1	1	0	3.8721			Model | 774.929349 8 96.8661686 8.79 0.0000
1	72	1	0	10	0	1	0	0.8004			|
1	87	0	0	0	0	1	0	0.706			diag | 543.507479 1 543.507479 49.30 0.0000
1	65	0	1	52	0	1	0	9.1309			age | .707096634 1 .707096634 0.06 0.8009
1	59	1	0	25	1	1	0	4.4254			race | 1.41624627 1 1.41624627 0.13 0.7212
1	75	0	0	25	1	1	0	5.2091			gender | 36.9032815 1 36.9032815 3.35 0.0721
1	67	0	1	15	0	0	0	-1.2097			packs | 1.44968395 1 1.44968395 0.13 0.7181
1	78	0	0	0	0	1	0	0.7008			alc | 31.5660911 1 31.5660911 2.86 0.0956
1	78	1	0	30	1	0	0	0.0345			phx | 1.101396 1 1.101396 0.10 0.7530
0	53	0	1	15	1	0	0	-2.8531			fhx | 3.51246362 1 3.51246362 0.32 0.5745
0	65	1	0	25	1	1	0	-4.3143			|
0	52	1	1	52.5	0	1	0	-1.7061			Residual | 694.587326 63 11.0251956
0	83	1	0	25	1	0	0	-3.0223			-----------+----------------------------------------------------
0	66	1	0	6	1	1	0	-1.2809			Total | 1469.51667 71 20.697418
0	57	1	1	15	1	0	0	-1.5337
0	38	1	1	15	1	1	0	-2.4836
0	54	0	0	31	0	1	0	-7.5688
0	65	0	1	16	0	1	0	-3.618
0	63	1	1	12.5	1	0	0	-5.9834
0	56	1	1	10	1	1	0	0.669
0	52	0	0	20	1	0	0	2.035
0	51	1	0	10	0	1	0	-10.084
0	56	0	0	9	1	1	0	-1.6075
0	50	1	1	12.5	1	1	0	0.5606
1	91	1	0	0	0	1	0	-2.88
1	66	1	0	28	0	0	0	7.5183
1	73	0	1	57	0	1	0	0.4814
1	69	1	1	25	1	0	0	3.0954
1	81	1	1	40	1	1	0	-0.7015
1	53	1	1	0	0	1	0	6.309
1	58	1	0	30	1	1	0	4.1872
1	84	1	1	30	1	1	1	4.8358
1	76	1	1	0	1	0	0	6.5749
1	85	1	0	0	0	1	0	-0.8641
1	64	1	0	45	0	0	0	4.5166
1	55	1	0	20	0	0	1	1.5866
1	86	1	1	30	1	0	0	7.7792
1	76	1	0	9	0	1	1	0.3252
1	68	1	0	75	0	1	0	-0.5249
1	86	1	0	7	1	1	1	-0.1511
1	47	1	1	0	1	1	0	4.8219
1	74	1	1	60		1	1	2.4605
1	47	1	0	0	1	0	1	2.2918
1	74	1	1	30	1	0	0	8.875
1	60	1	1	40	1	0	0	2.5592
1	81	1	0	15	1	0	0	3.0124
1	56	1	1	0.5	1	0	0	5.5609
1	77	1	1	45	1	1	1	8.0724
1	75	1	0	30	1	0	0	5.9856
1	75	1	1	40.5	1	1	0	4.13
1	64	1	0	35	1	1	0	5.1799
1	59	1	1	40	1	1	0	0.9134
1	67	1	0	12.5	1	0	0	-1.3264
0	69	1	0	0	1	1	0	-0.4573
0	48	1	1	26	1	1	0	-3.8872
0	55	1	0	15	0	0	1	-0.0542
0	83	1	0	0	1	0	0	1.0252
0	60	0	1	1.5	1	1	0	0.9426
0	55	1	1	24.5	1	0	0	-2.5521
0	56	1	0	3	0	1	0	-10.7611
0	77	1	0	2.5	1	0	1	-12.852
0	51	0	1	13	1	0	0	-3.4338
0	73	1	1	30	1	0	0	-1.3958
0	40	1	1	5	1	0	0	0.1189
0	72	1	0	75	1	0	0	-2.459
	Non-smoking controls = -1
